# Supplementary material for: Effects of bone morphogenetic protein 4 on TGF-β1-induced cell proliferation, apoptosis, activation and differentiation in mouse lung fibroblasts via ERK/p38 MAPK signaling pathway
Source: PeerJ. 2022 Jul 27;10:e13775. doi: 10.7717/peerj.13775 (PMC9338752; doi:10.7717/peerj.13775)
Supplement: Supplemental Information 3 [file peerj-10-13775-s003.zip]

Archive with 32 entries (22 files):
- peerj-70082-original_data_0625/PeerJ-2022-06-25/
- peerj-70082-original_data_0625/PeerJ-2022-06-25/PeerJ-2022-06-25/
- peerj-70082-original_data_0625/PeerJ-2022-06-25/PeerJ-2022-06-25/original data Figure 1.csv
- peerj-70082-original_data_0625/PeerJ-2022-06-25/PeerJ-2022-06-25/original data Figure 2.csv
- peerj-70082-original_data_0625/PeerJ-2022-06-25/PeerJ-2022-06-25/original data Figure 3.csv
- peerj-70082-original_data_0625/PeerJ-2022-06-25/PeerJ-2022-06-25/original data Figure 4.csv
- peerj-70082-original_data_0625/PeerJ-2022-06-25/PeerJ-2022-06-25/original data Figure 5.csv
- peerj-70082-original_data_0625/PeerJ-2022-06-25/PeerJ-2022-06-25/PeerJ Prism╬─╝■  ╘¡╩╝╩2╛▌ pzfx╕±╩╜/
- peerj-70082-original_data_0625/PeerJ-2022-06-25/PeerJ-2022-06-25/PeerJ Prism╬─╝■  ╘¡╩╝╩2╛▌ pzfx╕±╩╜/Figure 1/
- peerj-70082-original_data_0625/PeerJ-2022-06-25/PeerJ-2022-06-25/PeerJ Prism╬─╝■  ╘¡╩╝╩2╛▌ pzfx╕±╩╜/Figure 1/Figure 1A.pzf
- peerj-70082-original_data_0625/PeerJ-2022-06-25/PeerJ-2022-06-25/PeerJ Prism╬─╝■  ╘¡╩╝╩2╛▌ pzfx╕±╩╜/Figure 1/Figure 1B.pzf
- peerj-70082-original_data_0625/PeerJ-2022-06-25/PeerJ-2022-06-25/PeerJ Prism╬─╝■  ╘¡╩╝╩2╛▌ pzfx╕±╩╜/Figure 2/
- peerj-70082-original_data_0625/PeerJ-2022-06-25/PeerJ-2022-06-25/PeerJ Prism╬─╝■  ╘¡╩╝╩2╛▌ pzfx╕±╩╜/Figure 2/Figure 2A-BMP4.pzf
- peerj-70082-original_data_0625/PeerJ-2022-06-25/PeerJ-2022-06-25/PeerJ Prism╬─╝■  ╘¡╩╝╩2╛▌ pzfx╕±╩╜/Figure 2/Figure 2B-proliferation.pzfx
- peerj-70082-original_data_0625/PeerJ-2022-06-25/PeerJ-2022-06-25/PeerJ Prism╬─╝■  ╘¡╩╝╩2╛▌ pzfx╕±╩╜/Figure 2/Figure 2D-PCNA.pzfx
- peerj-70082-original_data_0625/PeerJ-2022-06-25/PeerJ-2022-06-25/PeerJ Prism╬─╝■  ╘¡╩╝╩2╛▌ pzfx╕±╩╜/Figure 2/Figure 2E-suvivin.pzfx
- peerj-70082-original_data_0625/PeerJ-2022-06-25/PeerJ-2022-06-25/PeerJ Prism╬─╝■  ╘¡╩╝╩2╛▌ pzfx╕±╩╜/Figure 2/Figure 2G-PCNA.pzfx
- peerj-70082-original_data_0625/PeerJ-2022-06-25/PeerJ-2022-06-25/PeerJ Prism╬─╝■  ╘¡╩╝╩2╛▌ pzfx╕±╩╜/Figure 2/Figure 2H-survivin.pzfx
- peerj-70082-original_data_0625/PeerJ-2022-06-25/PeerJ-2022-06-25/PeerJ Prism╬─╝■  ╘¡╩╝╩2╛▌ pzfx╕±╩╜/Figure 3/
- peerj-70082-original_data_0625/PeerJ-2022-06-25/PeerJ-2022-06-25/PeerJ Prism╬─╝■  ╘¡╩╝╩2╛▌ pzfx╕±╩╜/Figure 3/Figure 3B apoptosis.pzfx
- peerj-70082-original_data_0625/PeerJ-2022-06-25/PeerJ-2022-06-25/PeerJ Prism╬─╝■  ╘¡╩╝╩2╛▌ pzfx╕±╩╜/Figure 3/Figure 3C/
- peerj-70082-original_data_0625/PeerJ-2022-06-25/PeerJ-2022-06-25/PeerJ Prism╬─╝■  ╘¡╩╝╩2╛▌ pzfx╕±╩╜/Figure 3/Figure 3C/bcl2.pzfx
- peerj-70082-original_data_0625/PeerJ-2022-06-25/PeerJ-2022-06-25/PeerJ Prism╬─╝■  ╘¡╩╝╩2╛▌ pzfx╕±╩╜/Figure 3/Figure 3D/
- peerj-70082-original_data_0625/PeerJ-2022-06-25/PeerJ-2022-06-25/PeerJ Prism╬─╝■  ╘¡╩╝╩2╛▌ pzfx╕±╩╜/Figure 3/Figure 3D/bcl2.pzfx
- peerj-70082-original_data_0625/PeerJ-2022-06-25/PeerJ-2022-06-25/PeerJ Prism╬─╝■  ╘¡╩╝╩2╛▌ pzfx╕±╩╜/Figure 4/
- peerj-70082-original_data_0625/PeerJ-2022-06-25/PeerJ-2022-06-25/PeerJ Prism╬─╝■  ╘¡╩╝╩2╛▌ pzfx╕±╩╜/Figure 4/Figure 4A FAP.pzfx
- peerj-70082-original_data_0625/PeerJ-2022-06-25/PeerJ-2022-06-25/PeerJ Prism╬─╝■  ╘¡╩╝╩2╛▌ pzfx╕±╩╜/Figure 4/Figure 4B a┴-SMA.pzfx
- peerj-70082-original_data_0625/PeerJ-2022-06-25/PeerJ-2022-06-25/PeerJ Prism╬─╝■  ╘¡╩╝╩2╛▌ pzfx╕±╩╜/Figure 5/
- peerj-70082-original_data_0625/PeerJ-2022-06-25/PeerJ-2022-06-25/PeerJ Prism╬─╝■  ╘¡╩╝╩2╛▌ pzfx╕±╩╜/Figure 5/Figure 5B-perk.pzfx
- peerj-70082-original_data_0625/PeerJ-2022-06-25/PeerJ-2022-06-25/PeerJ Prism╬─╝■  ╘¡╩╝╩2╛▌ pzfx╕±╩╜/Figure 5/Figure 5C-pp38.pzfx
- peerj-70082-original_data_0625/PeerJ-2022-06-25/PeerJ-2022-06-25/PeerJ Prism╬─╝■  ╘¡╩╝╩2╛▌ pzfx╕±╩╜/Figure 5/Figure 5E-pERK.pzfx
- peerj-70082-original_data_0625/PeerJ-2022-06-25/PeerJ-2022-06-25/PeerJ Prism╬─╝■  ╘¡╩╝╩2╛▌ pzfx╕±╩╜/Figure 5/Figure 5F-PP38.pzfx
