# Supplementary material for: Effects of bone morphogenetic protein 4 on TGF-β1-induced cell proliferation, apoptosis, activation and differentiation in mouse lung fibroblasts via ERK/p38 MAPK signaling pathway
Source: PeerJ. 2022 Jul 27;10:e13775. doi: 10.7717/peerj.13775 (PMC9338752; doi:10.7717/peerj.13775)
Supplement: Supplemental Information 3 [file peerj-10-13775-s003.zip › peerj-70082-original_data_0625/PeerJ-2022-06-25/PeerJ-2022-06-25/original data Figure 1.csv]

Figure 1A				Figure 1B
Control	TGF-¦Â1			Control	TGF-¦Â1
0.9741626	0.1485194			0.79601	0.373692
0.9450294	0.1277141			0.993622	0.175264
0.9436269	0.140103			1.267408	0.473084
1.151127	0.0800577			1.394182	0.538409
control vs TGF-¦Â1	pÖµ			control vs TGF-¦Â1	pÖµ
	0.0286				0.0036
