# Supplementary material for: Effects of bone morphogenetic protein 4 on TGF-β1-induced cell proliferation, apoptosis, activation and differentiation in mouse lung fibroblasts via ERK/p38 MAPK signaling pathway
Source: PeerJ. 2022 Jul 27;10:e13775. doi: 10.7717/peerj.13775 (PMC9338752; doi:10.7717/peerj.13775)
Supplement: Supplemental Information 3 [file peerj-10-13775-s003.zip › peerj-70082-original_data_0625/PeerJ-2022-06-25/PeerJ-2022-06-25/original data Figure 2.csv]

Figure 2A						Figure 2B
BMP4+/+	BMP4+/-					BMP4+/+ PBS	BMP4+/- PBS	BMP4+/+ TGF-¦Â1	BMP4+/- TGF-¦Â1
1.000001	0.537979					9.210526	18.86792	16.19048	27.27273
0.930947	0.428391					10.81081	16.93548	19.80198	36
1.140963	0.630801					6.451613	10.81081	17.35537	31.64557
0.859034	0.359045					8.737864	20.27027	23.1405	28.18182
	pÖµ					BMP4+/+ PBS vs BMP4+/+ TGF-¦Â1	0.002
BMP4+/+ vs BMP4+/-	0.0011
						BMP4+/+ TGF-¦Â1 vs BMP4+/- TGF-¦Â1	0.0008
Figure 2D						Figure 2E
BMP4+/+ PBS	BMP4+/- PBS	BMP4+/+ TGF-¦Â1	BMP4+/- TGF-¦Â1			BMP4+/+ PBS	BMP4+/- PBS	BMP4+/+ TGF-¦Â1	BMP4+/- TGF-¦Â1
0.829032	1.829032	4.650133	7.404664			0.718182	0.887807	1.871802	2.292847
0.523993	1.523993	2.166024	5.022431			0.843992	1.095148	1.888797	2.477621
0.906516	1.906516	1.45051	6.166635			1.168461	1.24208	2.002968	3.177919
1.740459	2.740459	2.982379	5.142335			1.269365	1.212069	1.929601	3.131094
	pÖµ
BMP4+/+ PBS vs BMP4+/+ TGF-¦Â1	0.0338					BMP4+/+ PBS vs BMP4+/+ TGF-¦Â1	0.0009
BMP4+/+ TGF-¦Â1 vs BMP4+/- TGF-¦Â1	0.0009					BMP4+/+ TGF-¦Â1 vs BMP4+/- TGF-¦Â1	0.0018
Figure 2G						Figure 2H
Control	BMP4	TGF-¦Â1	TGF-¦Â1+BMP4			Control	BMP4	TGF-¦Â1	TGF-¦Â1+BMP4
1.183911	0.972811	1.883516	1.170215			0.455669	0.683413	2.844592	1.955883
0.559117	0.607683	1.633511	0.647232			0.824768	0.655953	2.654088	1.284214
1.250824	1.36705	2.124999	1.357784			1.235515	1.151108	3.39917	2.355043
0.654607	0.956631	1.707239	1.087078			0.799277	1.273097	3.100346	1.263059
0.998763	1.329428	2.149912	1.298388			1.252727	1.136695	2.884113	1.481684
1.352777	1.203791	2.347986	0.824091			1.432044	1.513267	3.454446	2.05824
	pÖµ						pÖµ
control vs TGF-¦Â1	<0.0001					control vs TGF-¦Â1	<0.0001
TGF-¦Â1 vs TGF-¦Â1+BMP4	<0.0001					TGF-¦Â1 vs TGF-¦Â1+BMP4	<0.0001
