# Supplementary material for: Effects of bone morphogenetic protein 4 on TGF-β1-induced cell proliferation, apoptosis, activation and differentiation in mouse lung fibroblasts via ERK/p38 MAPK signaling pathway
Source: PeerJ. 2022 Jul 27;10:e13775. doi: 10.7717/peerj.13775 (PMC9338752; doi:10.7717/peerj.13775)
Supplement: Supplemental Information 3 [file peerj-10-13775-s003.zip › peerj-70082-original_data_0625/PeerJ-2022-06-25/PeerJ-2022-06-25/original data Figure 3.csv]

Figure 3B						Figure 3C
BMP4+/+ PBS	BMP4+/+ PBS	BMP4+/+ TGF-¦Â1	BMP4+/- TGF-¦Â1			BMP4+/+ PBS	BMP4+/+ PBS	BMP4+/+ TGF-¦Â1	BMP4+/- TGF-¦Â1
1.469594	1.965955	4.325328	10.1445			0.436131	1.570553	1.603171	3.364992
1.30268	6.71893	8.511293	13.47449			0.939673	2.523588	2.3088	3.235265
0.585725	5.035684	4.825534	14.35099			1.521397	2.503926	1.818098	2.72622
0.642002	5.072506	5.051993	15.62336			1.1028	2.151152	1.749412	2.608702
	pÖµ						pÖµ
BMP4+/+ PBS vs BMP4+/+ TGF-¦Â1	0.0069					BMP4+/+ PBS vs BMP4+/+ TGF-¦Â1	0.0185
BMP4+/+ TGF-¦Â1 vs BMP4+/- TGF-¦Â1	0.0001					BMP4+/+ TGF-¦Â1 vs BMP4+/- TGF-¦Â1	0.0038
Figure 3D
Control	BMP4	TGF-¦Â1	TGF-¦Â1+BMP4
0.341427	1.937152	3.294696	2.307364
0.626178	1.287633	2.839443	1.876495
0.868075	2.585202	3.235771	2.299718
1.702622	2.612298	3.628001	2.585117
1.704543	1.797777	2.50089	1.29727
0.757154	1.460911	3.216069	2.375075
	pÖµ
control vs TGF-¦Â1	<0.0001
TGF-¦Â1 vs TGF-¦Â1+BMP4	0.0052
