# Supplementary material for: Effects of bone morphogenetic protein 4 on TGF-β1-induced cell proliferation, apoptosis, activation and differentiation in mouse lung fibroblasts via ERK/p38 MAPK signaling pathway
Source: PeerJ. 2022 Jul 27;10:e13775. doi: 10.7717/peerj.13775 (PMC9338752; doi:10.7717/peerj.13775)
Supplement: Supplemental Information 3 [file peerj-10-13775-s003.zip › peerj-70082-original_data_0625/PeerJ-2022-06-25/PeerJ-2022-06-25/original data Figure 5.csv]

Figure 5B						Figure 5C
BMP4+/+ PBS	BMP4+/+ PBS	BMP4+/+ TGF-¦Â1	BMP4+/- TGF-¦Â1			BMP4+/+ PBS	BMP4+/+ PBS	BMP4+/+ TGF-¦Â1	BMP4+/- TGF-¦Â1
0.837153	0.905307	1.134434	1.563828			1.096724	1.69432	2.43864	3.411274
0.818786	1.408603	1.326596	1.700767			0.95963	1.987694	2.458176	3.944062
1.140688	1.14687	1.388265	1.735564			1.153528	2.343287	2.637263	4.246127
1.203374	1.137392	1.408002	1.955067			0.790118	2.585971	3.235469	4.280247
	pÖµ						pÖµ
BMP4+/+ PBS vs BMP4+/+ TGF-¦Â1	0.053					BMP4+/+ PBS vs BMP4+/+ TGF-¦Â1	<0.0001
BMP4+/+ TGF-¦Â1 vs BMP4+/- TGF-¦Â1	0.0104					BMP4+/+ TGF-¦Â1 vs BMP4+/- TGF-¦Â1	0.0004
Figure 5E						Figure 5F
Control	BMP4	TGF-¦Â1	TGF-¦Â1+BMP4			Control	BMP4	TGF-¦Â1	TGF-¦Â1+BMP4
1.104666	1.123182	3.903629	2.546045			0.986985	1.18364	1.90679	1.544201
0.793988	0.705176	3.530996	2.152264			1.013014	1.052389	1.650289	1.192971
1.008234	1.359278	5.066919	3.406672			1.024249	0.943789	2.023151	1.450778
1.093116	1.200007	4.6856	2.589003			0.975753	0.767854	1.963119	1.288056
control vs TGF-¦Â1	<0.0001					control vs TGF-¦Â1	<0.0001
TGF-¦Â1 vs TGF-¦Â1+BMP4	0.0007					TGF-¦Â1 vs TGF-¦Â1+BMP4	0.0006
